# Supplementary material for: Efficacy and safety of angiogenesis inhibitors plus immune checkpoint inhibitors in advanced soft tissue sarcoma: a real-world, single-center study
Source: Sci Rep. 2023 Feb 28;13:3385. doi: 10.1038/s41598-023-30412-6 (PMC9974953; doi:10.1038/s41598-023-30412-6)
Supplement: Supplementary file 1 — Supplementary Information. [file 41598_2023_30412_MOESM1_ESM.xlsx]

## Sheet: raw data
Patient ID	Age (years)	Gender	STS subtypes	Primary location	Pathological diagnosis methods	Stage	Treatment	Tumor change	PFS（Weeks）	Cycles of Treatment	Treatment line of AIs plus ICIs	Previous systemic treatments	Following systemic treatments
1	20	Male	Rhabdomyosarcoma	Visceral	HE, IHC and NGS	local advanced disease	Anlotinib plus sintilimab	0.607	6.28571	2	4th	Vincristine, Adriamycin and Cyclophosphamide; Ifosfamide and Etoposide; Vincristine and Irinotecan; Vincristine, Dactinomycin and Cyclophosphamide	Temozolomide; Gemictabine and Nab-paclitaxel
2	56	Female	Myxofibrosarcoma	Extremities	HE, IHC and NGS	Local advanced disease	Anlotinib plus sintilimab	0.495	5.85714	2	2nd	clinical trail（placebo group）	None
3	65	Female	De-differentiated liposarcoma	Peritoneal and retroperitoneal cavity	HE, IHC and FISH	Distant metastases (lung)	Anlotinib plus sintilimab	0.329	19	6	2nd	Eribulin	None
4	60	Male	De-differentiated liposarcoma	Peritoneal and retroperitoneal cavity	HE, IHC and FISH	Local advanced disease	Anlotinib plus sintilimab	0.234	6.14286	2	1st	NA	Clincal trail of one CDK4 inhibitor
5	87	Male	Undifferentiated pleomorphic sarcoma	Extremities	HE and IHC	Local advanced disease and distant metastases (lung)	Anlotinib plus sintilimab	0.15	5.71429	2	2nd	Epirubicin and Ifosfamide	None
6	7	Female	Alveolar soft part sarcoma	Extremities	HE and IHC	Local advanced disease and distant metastases (lung and bone)	Anlotinib plus toripalimab	0.145	32.5714	9	1st	NA	Continues on treatment
7	43	Female	Leiomyosarcoma	Peritoneal and retroperitoneal cavity	HE and IHC	Local advanced disease	Anlotinib plus sintilimab	0.105	25.1429	8	2nd	Liposomal doxorubicin and Ifosfamide	Continues on treatment
8	76	Female	Spindle cell sarcoma	Peritoneal and retroperitoneal cavity	HE, IHC and NGS	Distant metastases (lung)	Anlotinib plus sintilimab	0.074	22.8571	5	2nd	Epirubicin and Ifosfamide	None
9	72	Female	Malignant peripheral nerve sheath tumor	Extremities	HE and IHC	Local advanced disease	Anlotinib plus sintilimab	0.061	11.5714	3	2nd	Doxorubicin and Ifosfamide	None
10	58	Female	De-differentiated liposarcoma	Peritoneal and retroperitoneal cavity	HE, IHC and FISH	Local advanced disease and distant metastases (lung and bone)	Anlotinib plus sintilimab	-0.035	16.4286	5	1st	NA	Continues on treatment
11	36	Female	Alveolar soft part sarcoma	Extremities	HE and IHC	Local advanced disease and distant metastases (lung liver and bone)	Anlotinib plus pembrolizumab	-0.093	36.5714	17	1st	NA	Continues on treatment
12	60	Female	Myofibroblastic sarcoma	Visceral	HE and IHC	Distant metastases (lung)	Anlotinib plus sintilimab	-0.167	38.1429	12	1st	NA	Continues on treatment
13	74	Female	Synovial sarcoma	Extremities	HE, IHC and FISH	Distant metastases (lung, bone and liver)	Anlotinib plus sintilimab	-0.219	25	6	2nd	Epirubicin and Ifosfamide	None
14	67	Male	Clear cell sarcoma	Peritoneal and retroperitoneal cavity	HE, IHC and NGS	Local advanced disease	Anlotinib plus sintilimab	-0.25	18.7143	6	2nd	Doxorubicin	Continues on treatment
15	36	Female	Inflammatory myofibroblastic tumor	Visceral	HE, IHC and NGS	Distant metastases (lung, bone and liver)	Apatinib plus camrelizumab	-0.305	75.8571	23	1st	NA	Ensartinib
16	57	Female	Undifferentiated sarcoma	Peritoneal and retroperitoneal cavity	HE and IHC	Local advanced disease	Anlotinib plus sintilimab	-0.376	33.4286	10	2nd	Doxorubicin and Ifosfamide	Continues on treatment
17	24	Male	Alveolar soft part sarcoma	Visceral	HE and IHC	Distant metastases (lung)	Anlotinib plus sintilimab	-0.409	29.5714	10	2nd	Epirubicin,Ifosfamide and Dacarbazine	Continues on treatment
18	36	Female	Alveolar soft part sarcoma	Peritoneal and retroperitoneal cavity	HE and IHC	Local advanced disease and distant metastases (lung and bone)	Apatinib plus camrelizumab	-0.429	44.4286	15	2nd	Doxorubicin and Ifosfamide	None
19	39	Female	Alveolar soft part sarcoma	Extremities	HE and IHC	Local advanced disease and distant metastases (lung)	Anlotinib plus sintilimab	-0.545	71.2857	23	2nd	Epirubicin	Continues on treatment
20	48	Male	Angiosarcoma	Peritoneal and retroperitoneal cavity	HE and IHC	Local advanced disease	Anlotinib plus sintilimab	-0.647	61.7143	19	1st	NA	Continues on treatment
21	43	Male	Alveolar soft part sarcoma	Extremities	HE and IHC	Distant metastases (lung)	Sunitinib plus toripalimab	-0.676	93.5714	26	2nd	Epirubicin,Ifosfamide and Dacarbazine	Continues on treatment
22	56	Female	Inflammatory myofibroblastic tumor	Peritoneal and retroperitoneal cavity	HE, IHC and FISH	Local advanced disease	Anlotinib plus sintilimab	-0.823	33	6	1st	NA	None
23	80	Female	Leiomyosarcoma	Extremities	HE and IHC	Local advanced disease	Anlotinib plus camrelizumab	-0.896	69.1429	13	1st	NA	Continues on treatment
24	43	Male	Alveolar soft part sarcoma	Extremities	HE and IHC	Local advanced disease and distant metastases (lung)	Anlotinib plus sintilimab	-0.918	87.7143	29	1st	NA	Continues on treatment
25	42	Male	Clear cell sarcoma	Extremities	HE, IHC and FISH	Local advanced disease and distant metastases (bone)	Anlotinib plus camrelizumab	-1	59	20	1st	NA	Continues on treatment
26	72	Male	Undifferentiated sarcoma	Extremities	HE and IHC	Local advanced disease and distant metastases (lung and bone)	Anlotinib plus sintilimab	-1	23	5	2nd	Epirubicin and Ifosfamide	None
27	71	Male	Angiosarcoma	head	HE and IHC	Local advanced disease	Anlotinib plus sintilimab	-1	32.5714	10	2nd	clinical trail（placebo group）	Continues on treatment
28	72	Female	De-differentiated liposarcoma	Peritoneal and retroperitoneal cavity	HE, IHC and FISH	Local advanced disease and distant metastases (liver)	Anlotinib plus sintilimab	NA	41.1429	12	1st	NA	Clincal trail of one CDK4 inhibitor
29	21	Male	Alveolar soft part sarcoma	Extremities	HE and IHC	Local advanced disease and distant metastases (lung and bone)	Anlotinib plus sintilimab	NA	53.1429	13	1st	NA	Continues on treatment
30	14	Male	Alveolar soft part sarcoma	Extremities	HE and IHC	Local advanced disease	Anlotinib plus sintilimab	NA	11.2857	5	1st	NA	Continues on treatment
31	33	Female	Alveolar soft part sarcoma	Extremities	HE and IHC	Distant metastases (lung)	Anlotinib plus sintilimab	NA	34.5714	7	1st	NA	None
32	75	Male	Undifferentiated pleomorphic sarcoma	Extremities	HE and IHC	Local advanced disease	Anlotinib plus sintilimab	NA	5.71429	2	2nd	Doxorubicin and Ifosfamide	None
33	41	Male	Undifferentiated pleomorphic sarcoma	Peritoneal and retroperitoneal cavity	HE and IHC	Local advanced disease	Anlotinib plus sintilimab	NA	3.42857	1	2nd	Doxorubicin and Ifosfamide	None
HE: hematoxylin-eosin staining
IHC: Immunohistochemistry
FISH: Fluorescence in situ hybridization
NGS: Next-Generation Sequencing
NA：Not available
